# Supplementary material for: Efficient Virus-Induced Gene Silencing (VIGS) Method for Discovery of Resistance Genes in Soybean
Source: Plants (Basel). 2025 May 21;14(10):1547. doi: 10.3390/plants14101547 (PMC12115190; doi:10.3390/plants14101547)
Supplement: Supplementary file 1 [file plants-14-01547-s001.zip]

Archive with 1 entries (1 files):
- plants-3610641-supplementary.pdf
